# Supplementary material for: In Vitro Hepatotoxicity of Routinely Used Opioids and Sedative Drugs
Source: Curr Issues Mol Biol. 2024 Mar 30;46(4):3022–38. doi: 10.3390/cimb46040189 (PMC11049542; doi:10.3390/cimb46040189)
Supplement: Supplementary file 1 [file cimb-46-00189-s001.zip]

Archive with 1 entries (1 files):
- cimb-2850469-supplementary.pdf
